# Supplementary material for: Sugar signal mediates flavonoid biosynthesis in tea leaves
Source: Hortic Res. 2022 Mar 14;9:uhac049. doi: 10.1093/hr/uhac049 (PMC9113228; doi:10.1093/hr/uhac049)
Supplement: Web_Material_uhac049 [file web_material_uhac049.zip]

Archive with 2 entries (2 files):
- 6Supplementary materials.pdf
- 7Table S4.xlsx
