# Supplementary material for: Sugar signal mediates flavonoid biosynthesis in tea leaves
Source: Hortic Res. 2022 Mar 14;9:uhac049. doi: 10.1093/hr/uhac049 (PMC9113228; doi:10.1093/hr/uhac049)
Supplement: Web_Material_uhac049 [file web_material_uhac049.zip › 7Table S4.xlsx]

## Sheet: Module 2
Module 2
Name	Description
TEA000472.1	gi|359488373|ref|XP_002278322.2| PREDICTED: transcription factor BIM2 [Vitis vinifera]
TEA000715.1	gi|719979656|ref|XP_010249552.1| PREDICTED: GATA transcription factor 12 [Nelumbo nucifera]
TEA001162.1	gi|225423515|ref|XP_002274549.1| PREDICTED: probable WRKY transcription factor 57 [Vitis vinifera]
TEA001523.1	gi|1029136168|ref|XP_016746162.1| PREDICTED: transcription factor IBH1-like [Gossypium hirsutum]
TEA001869.1	gi|225463438|ref|XP_002275393.1| PREDICTED: transcription factor bHLH144 [Vitis vinifera] gi|225463440|ref|XP_002275365.1| PREDICTED: transcription factor bHLH144 [Vitis vinifera] gi|731405030|ref|XP_010655641.1| PREDICTED: transcription factor bHLH144 [Vitis vinifera]
TEA002032.1	gi|731428706|ref|XP_010664425.1| PREDICTED: GATA transcription factor 24-like isoform X2 [Vitis vinifera]
TEA002139.1	gi|731438614|ref|XP_003635508.2| PREDICTED: general transcription factor IIH subunit 4 [Vitis vinifera]
TEA003077.1	gi|720081763|ref|XP_010242382.1| PREDICTED: probable WRKY transcription factor 72 [Nelumbo nucifera]
TEA003387.1	gi|698431265|ref|XP_009794188.1| PREDICTED: probable WRKY transcription factor 4 [Nicotiana sylvestris]
TEA003713.1	gi|944545229|gb|ALL97700.1| bZIP transcription factor 13 [Camellia sinensis]
TEA004707.1	gi|719965194|ref|XP_010255699.1| PREDICTED: transcription factor bHLH79-like [Nelumbo nucifera]
TEA004897.1	gi|731400480|ref|XP_010653965.1| PREDICTED: transcription factor ORG2 [Vitis vinifera] gi|297739932|emb|CBI30114.3| unnamed protein product [Vitis vinifera]
TEA005413.1	gi|731392327|ref|XP_010651059.1| PREDICTED: transcription factor MYB59 [Vitis vinifera]
TEA006465.1	gi|378405610|gb|AFB82644.1| NAC transcription factor [Camellia sinensis]
TEA006532.1	gi|697165153|ref|XP_009591396.1| PREDICTED: transcription factor PIF1-like [Nicotiana tomentosiformis]
TEA006583.1	gi|327391909|dbj|BAK09617.1| MADS-box transcription factor [Cyclamen persicum]
TEA006754.1	gi|225438803|ref|XP_002283219.1| PREDICTED: probable WRKY transcription factor 7 [Vitis vinifera]
TEA007852.1	gi|359484599|ref|XP_003633126.1| PREDICTED: trihelix transcription factor ASIL1 [Vitis vinifera] gi|731406971|ref|XP_010656339.1| PREDICTED: trihelix transcription factor ASIL1 [Vitis vinifera] gi|147803403|emb|CAN71046.1| hypothetical protein VITISV_022008 [Vitis vinifera]
TEA008242.1	gi|720075936|ref|XP_010279472.1| PREDICTED: transcription factor DIVARICATA [Nelumbo nucifera] gi|720075939|ref|XP_010279473.1| PREDICTED: transcription factor DIVARICATA [Nelumbo nucifera]
TEA008563.1	gi|225445180|ref|XP_002284145.1| PREDICTED: transcription factor bHLH68 [Vitis vinifera] gi|297738793|emb|CBI28038.3| unnamed protein product [Vitis vinifera]
TEA008675.1	gi|731429745|ref|XP_010664754.1| PREDICTED: general transcription factor IIF subunit 2 isoform X2 [Vitis vinifera] gi|302142579|emb|CBI19782.3| unnamed protein product [Vitis vinifera]
TEA008976.1	gi|720071355|ref|XP_010278038.1| PREDICTED: trihelix transcription factor ASIL2-like isoform X2 [Nelumbo nucifera]
TEA009167.1	gi|444300788|gb|AGD98703.1| bZIP transcription factor family protein 5 [Camellia sinensis]
TEA009726.1	gi|823127011|ref|XP_012492166.1| PREDICTED: transcription factor IBH1-like [Gossypium raimondii] gi|763743351|gb|KJB10850.1| hypothetical protein B456_001G228500 [Gossypium raimondii]
TEA009907.1	gi|719988832|ref|XP_010252466.1| PREDICTED: probable WRKY transcription factor 31 [Nelumbo nucifera]
TEA010733.1	gi|225459415|ref|XP_002285820.1| PREDICTED: transcription factor TGA4 [Vitis vinifera] gi|731428244|ref|XP_010664271.1| PREDICTED: transcription factor TGA4 [Vitis vinifera] gi|731428247|ref|XP_010664272.1| PREDICTED: transcription factor TGA4 [Vitis vinifera] gi|731428249|ref|XP_010664273.1| PREDICTED: transcription factor TGA4 [Vitis vinifera] gi|731428251|ref|XP_010664274.1| PREDICTED: transcr…
TEA011504.1	gi|731434742|ref|XP_010645171.1| PREDICTED: GATA transcription factor 24-like isoform X2 [Vitis vinifera]
TEA011993.1	gi|731441139|ref|XP_010647487.1| PREDICTED: transcription factor RAX3 [Vitis vinifera] gi|296090689|emb|CBI41089.3| unnamed protein product [Vitis vinifera]
TEA012256.1	gi|731392327|ref|XP_010651059.1| PREDICTED: transcription factor MYB59 [Vitis vinifera]
TEA013405.1	gi|743934297|ref|XP_011011480.1| PREDICTED: ethylene-responsive transcription factor RAP2-4-like [Populus euphratica]
TEA013610.1	gi|731390717|ref|XP_010650468.1| PREDICTED: transcription factor bHLH128 isoform X1 [Vitis vinifera]
TEA013628.1	gi|685431531|gb|AIO08308.1| GRAS family transcription factor SHR2 [Quercus suber]
TEA013753.1	gi|645255864|ref|XP_008233695.1| PREDICTED: transcription factor RAX2-like [Prunus mume]
TEA013785.1	gi|225449036|ref|XP_002273502.1| PREDICTED: GATA transcription factor 8-like [Vitis vinifera]
TEA013885.1	gi|743869673|ref|XP_011033345.1| PREDICTED: heat stress transcription factor B-3-like [Populus euphratica]
TEA014156.1	gi|720060144|ref|XP_010274787.1| PREDICTED: ethylene-responsive transcription factor 1B-like [Nelumbo nucifera]
TEA014541.1	gi|731434742|ref|XP_010645171.1| PREDICTED: GATA transcription factor 24-like isoform X2 [Vitis vinifera]
TEA014556.1	gi|673576813|gb|AIK35209.1| MADS-box transcription factor protein 1 [Camellia sinensis]
TEA014755.1	gi|356521624|ref|XP_003529454.1| PREDICTED: transcription factor Pur-alpha 1 [Glycine max] gi|734425236|gb|KHN42955.1| Transcription factor Pur-alpha 1 [Glycine soja] gi|947102020|gb|KRH50512.1| hypothetical protein GLYMA_07G225200 [Glycine max]
TEA014889.1	gi|225458762|ref|XP_002285097.1| PREDICTED: MADS-box transcription factor 3 isoform X1 [Vitis vinifera] gi|302142239|emb|CBI19442.3| unnamed protein product [Vitis vinifera]
TEA014999.1	gi|359485584|ref|XP_002274829.2| PREDICTED: transcription factor ILR3-like isoform X2 [Vitis vinifera]
TEA015168.1	gi|747089876|ref|XP_011092595.1| PREDICTED: myb family transcription factor APL [Sesamum indicum]
TEA015391.1	gi|645231663|ref|XP_008222500.1| PREDICTED: transcription factor bHLH113 isoform X1 [Prunus mume]
TEA015509.1	gi|731438147|ref|XP_010646991.1| PREDICTED: LOW QUALITY PROTEIN: transcription factor GTE7-like [Vitis vinifera]
TEA015531.1	gi|225453863|ref|XP_002272896.1| PREDICTED: transcription factor TCP9 [Vitis vinifera]
TEA015978.1	gi|927584587|gb|ALE27669.1| TCP transcription factor CIN2A [Petrocosmea sinensis]
TEA016567.1	gi|731404915|ref|XP_010655605.1| PREDICTED: transcription factor GTE9 isoform X1 [Vitis vinifera] gi|731404917|ref|XP_010655606.1| PREDICTED: transcription factor GTE9 isoform X1 [Vitis vinifera] gi|731404919|ref|XP_010655607.1| PREDICTED: transcription factor GTE9 isoform X1 [Vitis vinifera]
TEA016916.1	gi|1009177783|ref|XP_015870165.1| PREDICTED: GATA transcription factor 26 [Ziziphus jujuba]
TEA017039.1	gi|460367737|ref|XP_004229727.1| PREDICTED: trihelix transcription factor ASIL2 [Solanum lycopersicum]
TEA017197.1	gi|590682365|ref|XP_007041329.1| TCP family transcription factor [Theobroma cacao] gi|508705264|gb|EOX97160.1| TCP family transcription factor [Theobroma cacao]
TEA017472.1	gi|944545227|gb|ALL97699.1| bZIP transcription factor 12-1 [Camellia sinensis]
TEA018565.1	gi|1029036300|ref|XP_016681937.1| PREDICTED: nuclear transcription factor Y subunit A-4-like [Gossypium hirsutum] gi|1029036302|ref|XP_016681938.1| PREDICTED: nuclear transcription factor Y subunit A-4-like [Gossypium hirsutum] gi|1029036304|ref|XP_016681939.1| PREDICTED: nuclear transcription factor Y subunit A-4-like [Gossypium hirsutum]
TEA022201.1	gi|747086544|ref|XP_011090777.1| PREDICTED: nuclear transcription factor Y subunit C-9-like isoform X1 [Sesamum indicum] gi|747086546|ref|XP_011090778.1| PREDICTED: nuclear transcription factor Y subunit C-9-like isoform X1 [Sesamum indicum] gi|747086548|ref|XP_011090779.1| PREDICTED: nuclear transcription factor Y subunit C-9-like isoform X1 [Sesamum indicum] gi|747086550|ref|XP_011090780.1| PRE…
TEA022299.1	gi|1009160399|ref|XP_015898330.1| PREDICTED: heat stress transcription factor C-1 [Ziziphus jujuba]
TEA022325.1	gi|590705598|ref|XP_007047483.1| SCL domain class transcription factor [Theobroma cacao] gi|508699744|gb|EOX91640.1| SCL domain class transcription factor [Theobroma cacao]
TEA022377.1	gi|225423515|ref|XP_002274549.1| PREDICTED: probable WRKY transcription factor 57 [Vitis vinifera]
TEA022601.1	gi|747064922|ref|XP_011079069.1| PREDICTED: transcription factor HBP-1b(c38)-like [Sesamum indicum]
TEA022729.1	gi|460384883|ref|XP_004238136.1| PREDICTED: ethylene-responsive transcription factor ERF010-like [Solanum lycopersicum]
TEA022842.1	gi|1001980708|gb|AMM45798.1| WRKY5 transcription factor [Panax ginseng]
TEA023233.1	gi|225463412|ref|XP_002272089.1| PREDICTED: probable WRKY transcription factor 71 [Vitis vinifera] gi|297740645|emb|CBI30827.3| unnamed protein product [Vitis vinifera] gi|944549877|gb|ALL99106.1| WRKY8 [Vitis vinifera]
TEA023297.1	gi|731395672|ref|XP_002270750.3| PREDICTED: probable WRKY transcription factor 65 [Vitis vinifera] gi|297743986|emb|CBI36956.3| unnamed protein product [Vitis vinifera]
TEA023777.1	gi|225443744|ref|XP_002269267.1| PREDICTED: probable WRKY transcription factor 65 [Vitis vinifera] gi|297740534|emb|CBI30716.3| unnamed protein product [Vitis vinifera]
TEA024058.1	gi|224114609|ref|XP_002316809.1| heat shock transcription factor family protein [Populus trichocarpa] gi|222859874|gb|EEE97421.1| heat shock transcription factor family protein [Populus trichocarpa]
TEA024182.1	gi|747074488|ref|XP_011084236.1| PREDICTED: transcription factor DIVARICATA-like [Sesamum indicum]
TEA024248.1	gi|731429344|ref|XP_010664623.1| PREDICTED: probable transcription factor KAN4 isoform X2 [Vitis vinifera]
TEA025697.1	gi|719992166|ref|XP_010253486.1| PREDICTED: ethylene-responsive transcription factor RAP2-7 isoform X1 [Nelumbo nucifera]
TEA025851.1	gi|225440029|ref|XP_002281963.1| PREDICTED: transcription factor TCP11 [Vitis vinifera]
TEA026026.1	gi|359479031|ref|XP_002284749.2| PREDICTED: ethylene-responsive transcription factor RAP2-7 isoform X1 [Vitis vinifera]
TEA026302.1	gi|747064922|ref|XP_011079069.1| PREDICTED: transcription factor HBP-1b(c38)-like [Sesamum indicum]
TEA026985.1	gi|802540441|ref|XP_012076461.1| PREDICTED: transcription factor LHW isoform X1 [Jatropha curcas] gi|643740195|gb|KDP45873.1| hypothetical protein JCGZ_15317 [Jatropha curcas]
TEA027312.1	gi|731377844|ref|XP_010658402.1| PREDICTED: WRKY transcription factor 22-like isoform X2 [Vitis vinifera]
TEA027854.1	gi|743913993|ref|XP_011000920.1| PREDICTED: transcription factor TGA2-like isoform X1 [Populus euphratica]
TEA028200.1	gi|225456604|ref|XP_002267633.1| PREDICTED: transcription factor bHLH79 [Vitis vinifera]
TEA028913.1	gi|970006938|ref|XP_015064336.1| PREDICTED: probable WRKY transcription factor 65 isoform X2 [Solanum pennellii]
TEA029901.1	gi|802567082|ref|XP_012067682.1| PREDICTED: NAC transcription factor 29 [Jatropha curcas] gi|495025553|gb|AGL39683.1| NAC transcription factor 027 [Jatropha curcas] gi|643734557|gb|KDP41227.1| hypothetical protein JCGZ_15634 [Jatropha curcas]
TEA029986.1	gi|731375899|ref|XP_002270945.3| PREDICTED: trihelix transcription factor GT-1 isoform X2 [Vitis vinifera]
TEA030075.1	gi|225459415|ref|XP_002285820.1| PREDICTED: transcription factor TGA4 [Vitis vinifera] gi|731428244|ref|XP_010664271.1| PREDICTED: transcription factor TGA4 [Vitis vinifera] gi|731428247|ref|XP_010664272.1| PREDICTED: transcription factor TGA4 [Vitis vinifera] gi|731428249|ref|XP_010664273.1| PREDICTED: transcription factor TGA4 [Vitis vinifera] gi|731428251|ref|XP_010664274.1| PREDICTED: transcr…
TEA030479.1	gi|444300790|gb|AGD98704.1| bZIP transcription factor family protein 6 [Camellia sinensis]
TEA030963.1	gi|1026029554|ref|XP_016561035.1| PREDICTED: ethylene-responsive transcription factor RAP2-10 [Capsicum annuum]
TEA030975.1	gi|976907918|gb|KVH95156.1| Transcription factor IIS, N-terminal [Cynara cardunculus var. scolymus]
TEA031802.1	gi|359482873|ref|XP_003632856.1| PREDICTED: transcription factor bHLH87 [Vitis vinifera] gi|731402174|ref|XP_010654569.1| PREDICTED: transcription factor bHLH87 [Vitis vinifera] gi|731402177|ref|XP_010654570.1| PREDICTED: transcription factor bHLH87 [Vitis vinifera] gi|731402179|ref|XP_010654572.1| PREDICTED: transcription factor bHLH87 [Vitis vinifera]
TEA031988.1	gi|731429342|ref|XP_010664622.1| PREDICTED: probable transcription factor KAN4 isoform X1 [Vitis vinifera]
TEA032009.1	gi|719994718|ref|XP_010254263.1| PREDICTED: probable transcription factor GLK2 [Nelumbo nucifera]
TEA032050.1	gi|731426370|ref|XP_010663591.1| PREDICTED: ethylene-responsive transcription factor ERF118 isoform X2 [Vitis vinifera]
TEA032594.1	gi|731418573|ref|XP_010660729.1| PREDICTED: transcription factor TCP20 [Vitis vinifera]
TEA032800.1	gi|944545239|gb|ALL97705.1| bZIP transcription factor 18 [Camellia sinensis]
TEA033832.1	gi|731428706|ref|XP_010664425.1| PREDICTED: GATA transcription factor 24-like isoform X2 [Vitis vinifera]
TEA033890.1	gi|925170189|gb|ALC79011.1| NAC transcription factors 34 [Manihot esculenta] gi|1035912913|gb|OAY42507.1| hypothetical protein MANES_09G185300 [Manihot esculenta]
TEA005055.1	gi|802566018|ref|XP_012067564.1| PREDICTED: B3 domain-containing transcription factor FUS3 [Jatropha curcas] gi|643735197|gb|KDP41838.1| hypothetical protein JCGZ_26856 [Jatropha curcas]
TEA021071.1	gi|590696756|ref|XP_007045251.1| PLATZ transcription factor family protein, putative [Theobroma cacao] gi|508709186|gb|EOY01083.1| PLATZ transcription factor family protein, putative [Theobroma cacao]

## Sheet: Module 3
Module 3
Gene	Description
TEA000343.1	gi|359481746|ref|XP_002271475.2| PREDICTED: transcription factor LHW [Vitis vinifera] gi|297740322|emb|CBI30504.3| unnamed protein product [Vitis vinifera]
TEA000421.1	gi|731387111|ref|XP_002266502.2| PREDICTED: transcription factor HBI1 [Vitis vinifera] gi|297735141|emb|CBI17503.3| unnamed protein product [Vitis vinifera]
TEA000452.1	gi|719993192|ref|XP_010253806.1| PREDICTED: transcription factor MYB44-like [Nelumbo nucifera]
TEA001045.1	gi|590693842|ref|XP_007044445.1| Myb-like transcription factor family protein [Theobroma cacao] gi|508708380|gb|EOY00277.1| Myb-like transcription factor family protein [Theobroma cacao]
TEA001206.1	gi|225441702|ref|XP_002282897.1| PREDICTED: transcription factor bHLH48 [Vitis vinifera] gi|297739713|emb|CBI29895.3| unnamed protein product [Vitis vinifera]
TEA002308.1	gi|387135338|gb|AFJ53050.1| tannin-related R2R3 MYB transcription factor, partial [Trifolium repens]
TEA003203.1	gi|255543387|ref|XP_002512756.1| PREDICTED: AP2-like ethylene-responsive transcription factor At1g16060 [Ricinus communis] gi|223547767|gb|EEF49259.1| conserved hypothetical protein [Ricinus communis] gi|441477735|dbj|BAM75180.1| AP2-type transcription factor [Ricinus communis]
TEA003290.1	gi|225441702|ref|XP_002282897.1| PREDICTED: transcription factor bHLH48 [Vitis vinifera] gi|297739713|emb|CBI29895.3| unnamed protein product [Vitis vinifera]
TEA003322.1	gi|976905946|gb|KVH93539.1| Transcription factor, TCP [Cynara cardunculus var. scolymus]
TEA003515.1	gi|590684472|ref|XP_007041863.1| MYB domain class transcription factor [Theobroma cacao] gi|508705798|gb|EOX97694.1| MYB domain class transcription factor [Theobroma cacao]
TEA004395.1	gi|571061260|gb|AHF27222.1| NAC transcription factor [Hevea brasiliensis]
TEA005589.1	gi|944545233|gb|ALL97702.1| bZIP transcription factor 15 [Camellia sinensis]
TEA005706.1	gi|1032965670|gb|ANH22492.1| transcription factor NLP7 [Citrus trifoliata]
TEA005791.1	gi|731396030|ref|XP_010652366.1| PREDICTED: ethylene-responsive transcription factor ERF098-like [Vitis vinifera]
TEA006010.1	gi|1009149091|ref|XP_015892293.1| PREDICTED: transcription factor bHLH62 [Ziziphus jujuba]
TEA006170.1	gi|823214246|ref|XP_012439872.1| PREDICTED: B3 domain-containing transcription factor NGA1-like [Gossypium raimondii] gi|823214248|ref|XP_012439873.1| PREDICTED: B3 domain-containing transcription factor NGA1-like [Gossypium raimondii] gi|763785346|gb|KJB52417.1| hypothetical protein B456_008G261100 [Gossypium raimondii]
TEA007404.1	gi|359492177|ref|XP_002279990.2| PREDICTED: general transcription factor IIF subunit 2 isoform X1 [Vitis vinifera]
TEA008570.1	gi|590609798|ref|XP_007021637.1| Basic-leucine zipper transcription factor family protein [Theobroma cacao] gi|508721265|gb|EOY13162.1| Basic-leucine zipper transcription factor family protein [Theobroma cacao]
TEA008808.1	gi|802778367|ref|XP_012091128.1| PREDICTED: probable WRKY transcription factor 70 isoform X2 [Jatropha curcas] gi|522191364|gb|AGQ04251.1| WRKY transcription factor 57.1 [Jatropha curcas]
TEA009412.1	gi|1009148259|ref|XP_015891841.1| PREDICTED: transcription factor MYB12 [Ziziphus jujuba]
TEA010061.1	gi|747083066|ref|XP_011088886.1| PREDICTED: transcription factor TGA2 isoform X3 [Sesamum indicum]
TEA011370.1	gi|359489477|ref|XP_002267819.2| PREDICTED: transcription factor bHLH67 isoform X1 [Vitis vinifera]
TEA012075.1	gi|944545235|gb|ALL97703.1| bZIP transcription factor 16 [Camellia sinensis]
TEA012104.1	gi|1029025701|ref|XP_016676718.1| PREDICTED: ethylene-responsive transcription factor WIN1-like [Gossypium hirsutum]
TEA012642.1	gi|590679466|ref|XP_007040589.1| Transcription factor, putative [Theobroma cacao] gi|508777834|gb|EOY25090.1| Transcription factor, putative [Theobroma cacao]
TEA013107.1	gi|1026042670|ref|XP_016567559.1| PREDICTED: transcription factor BEE 3-like [Capsicum annuum]
TEA013115.1	gi|731434494|ref|XP_010645085.1| PREDICTED: general transcription factor 3C polypeptide 3 [Vitis vinifera]
TEA013830.1	gi|659132832|ref|XP_008466408.1| PREDICTED: ethylene-responsive transcription factor SHINE 2-like [Cucumis melo] gi|659132836|ref|XP_008466410.1| PREDICTED: ethylene-responsive transcription factor SHINE 2-like [Cucumis melo]
TEA013971.1	gi|720062552|ref|XP_010275502.1| PREDICTED: transcription factor bHLH93-like [Nelumbo nucifera]
TEA014134.1	gi|720054195|ref|XP_010272971.1| PREDICTED: transcription factor bHLH96-like [Nelumbo nucifera]
TEA014226.1	gi|944545231|gb|ALL97701.1| bZIP transcription factor 14 [Camellia sinensis]
TEA014398.1	gi|823167481|ref|XP_012483673.1| PREDICTED: transcription factor PRE5-like [Gossypium raimondii] gi|728819631|gb|KHG03267.1| Transcription factor protein [Gossypium arboreum] gi|763766397|gb|KJB33612.1| hypothetical protein B456_006G021800 [Gossypium raimondii] gi|763766398|gb|KJB33613.1| hypothetical protein B456_006G021800 [Gossypium raimondii]
TEA015233.1	gi|590650945|ref|XP_007032773.1| Plastid transcription factor 1, putative isoform 1 [Theobroma cacao] gi|590650949|ref|XP_007032774.1| Plastid transcription factor 1, putative isoform 1 [Theobroma cacao] gi|508711802|gb|EOY03699.1| Plastid transcription factor 1, putative isoform 1 [Theobroma cacao] gi|508711803|gb|EOY03700.1| Plastid transcription factor 1, putative isoform 1 [Theobroma cacao]
TEA015433.1	gi|743928061|ref|XP_011008225.1| PREDICTED: transcription factor MYB86-like [Populus euphratica]
TEA015977.1	gi|720074605|ref|XP_010279073.1| PREDICTED: transcription factor GTE4 [Nelumbo nucifera]
TEA016123.1	gi|225453508|ref|XP_002277959.1| PREDICTED: GATA transcription factor 4 [Vitis vinifera]
TEA016765.1	gi|1012323775|gb|KYP35861.1| Transcription factor bHLH66 [Cajanus cajan]
TEA016807.1	gi|728826119|gb|KHG06567.1| Transcription factor bHLH30 -like protein [Gossypium arboreum]
TEA017677.1	gi|697169827|ref|XP_009593819.1| PREDICTED: probable WRKY transcription factor protein 1 [Nicotiana tomentosiformis]
TEA018562.1	gi|225450115|ref|XP_002278849.1| PREDICTED: nuclear transcription factor Y subunit A-1-like [Vitis vinifera] gi|731414953|ref|XP_010659347.1| PREDICTED: nuclear transcription factor Y subunit A-1-like [Vitis vinifera]
TEA020044.1	gi|1028988146|ref|XP_016748923.1| PREDICTED: MADS-box transcription factor 23-like isoform X1 [Gossypium hirsutum]
TEA020808.1	gi|719977509|ref|XP_010248872.1| PREDICTED: trihelix transcription factor GT-1-like [Nelumbo nucifera]
TEA021348.1	gi|747071706|ref|XP_011082737.1| PREDICTED: transcription factor TCP4-like [Sesamum indicum] gi|747071708|ref|XP_011082738.1| PREDICTED: transcription factor TCP4-like [Sesamum indicum]
TEA021415.1	gi|1009149091|ref|XP_015892293.1| PREDICTED: transcription factor bHLH62 [Ziziphus jujuba]
TEA021636.1	gi|731395039|ref|XP_010652046.1| PREDICTED: nuclear transcription factor Y subunit B-5 [Vitis vinifera]
TEA022528.1	gi|590669080|ref|XP_007037673.1| Transcription factor BIM1, putative isoform 2 [Theobroma cacao] gi|508774918|gb|EOY22174.1| Transcription factor BIM1, putative isoform 2 [Theobroma cacao]
TEA022802.1	gi|1025086146|ref|XP_016455809.1| PREDICTED: GATA transcription factor 26-like [Nicotiana tabacum]
TEA023286.1	gi|225468749|ref|XP_002274350.1| PREDICTED: transcription factor MYB1R1 [Vitis vinifera]
TEA024135.1	gi|743843225|ref|XP_011026904.1| PREDICTED: ethylene-responsive transcription factor ERF061-like [Populus euphratica]
TEA024450.1	gi|728845485|gb|KHG24928.1| Transcription factor MYB1R1 [Gossypium arboreum]
TEA026389.1	gi|359489983|ref|XP_003634006.1| PREDICTED: transcription factor MYB39 [Vitis vinifera]
TEA026714.1	gi|225446617|ref|XP_002280689.1| PREDICTED: trihelix transcription factor ASIL2-like [Vitis vinifera]
TEA027311.1	gi|225445180|ref|XP_002284145.1| PREDICTED: transcription factor bHLH68 [Vitis vinifera] gi|297738793|emb|CBI28038.3| unnamed protein product [Vitis vinifera]
TEA027573.1	gi|728826119|gb|KHG06567.1| Transcription factor bHLH30 -like protein [Gossypium arboreum]
TEA028008.1	gi|751361158|gb|AJF46887.1| Myb-like transcription factor family protein [Camellia sinensis]
TEA028529.1	gi|225434335|ref|XP_002266792.1| PREDICTED: transcription factor RF2b-like [Vitis vinifera]
TEA029880.1	gi|1000033669|gb|AML23847.1| putative bHLH transcription factor [Diospyros kaki]
TEA030964.1	gi|388329713|gb|AFK29251.1| transcription factor APETALA2 [Camellia sinensis]
TEA033191.1	gi|269784584|dbj|BAI49718.1| putative MYB transcription factor [Diospyros kaki]
TEA011475.1	gi|359472981|ref|XP_003631224.1| PREDICTED: probable transcription factor GLK2 [Vitis vinifera]
TEA015249.1	gi|590636777|ref|XP_007028940.1| BZIP transcription factor family protein [Theobroma cacao] gi|508717545|gb|EOY09442.1| BZIP transcription factor family protein [Theobroma cacao]
TEA021545.1	gi|359490932|ref|XP_002275255.2| PREDICTED: transcription factor DICHOTOMA [Vitis vinifera] gi|731426265|ref|XP_010663543.1| PREDICTED: transcription factor DICHOTOMA [Vitis vinifera] gi|731426267|ref|XP_010663544.1| PREDICTED: transcription factor DICHOTOMA [Vitis vinifera]
TEA028986.1	gi|1023983272|gb|KZV22144.1| general transcription factor IIE subunit 1-like [Dorcoceras hygrometricum]
